# Supplementary material for: Mosaic Arrangement of the 5S rDNA in the Aquatic Plant Landoltia punctata (Lemnaceae)
Source: Front Plant Sci. 2021 Jun 24;12:678689. doi: 10.3389/fpls.2021.678689 (PMC8264772; doi:10.3389/fpls.2021.678689)
Supplement: Supplementary file 1 [file Data_Sheet_1.zip]

Archive with 6 entries (5 files):
- Supplementary Material/
- Supplementary Material/FigureS1.PPTX
- Supplementary Material/FigureS2.docx
- Supplementary Material/FigureS3.docx
- Supplementary Material/FigureS4.docx
- Supplementary Material/FigureS5.docx
